# Supplementary material for: A Longitudinal Analysis of Cerebral Blood Flow in Perinatally HIV Infected Adolescents as Compared to Matched Healthy Controls
Source: Viruses. 2021 Oct 28;13(11):2179. doi: 10.3390/v13112179 (PMC8625391; doi:10.3390/v13112179)
Supplement: Supplementary file 1 [file viruses-13-02179-s001.zip]

Archive with 1 entries (1 files):
- viruses-1396685-supplementary.pdf
